# Supplementary material for: Culturing-Enriched Metabarcoding Analysis of the Oryctes rhinoceros Gut Microbiome
Source: Insects. 2020 Nov 11;11(11):782. doi: 10.3390/insects11110782 (PMC7696363; doi:10.3390/insects11110782)
Supplement: Supplementary file 1 [file insects-11-00782-s001.zip]

Archive with 11 entries (10 files):
- SuppDS1.xlsx
- __MACOSX/
- __MACOSX/._SuppDS1.xlsx
- FigureS2.pdf
- __MACOSX/._FigureS2.pdf
- FigureS3.pdf
- __MACOSX/._FigureS3.pdf
- FigureS1.pdf
- __MACOSX/._FigureS1.pdf
- SuppT1.xlsx
- __MACOSX/._SuppT1.xlsx
