# Supplementary material for: Culturing-Enriched Metabarcoding Analysis of the Oryctes rhinoceros Gut Microbiome
Source: Insects. 2020 Nov 11;11(11):782. doi: 10.3390/insects11110782 (PMC7696363; doi:10.3390/insects11110782)
Supplement: Supplementary file 1 [file insects-11-00782-s001.zip › SuppDS1.xlsx]

## Sheet: level-6.csv
Final ID	Acidobacteriaceae indet. genus	Unidentifiable Bacteroidia	Bacteroides new species	Dysgonomonas spp.	Proteiniphilum spp.	Chitinophagaceae new genus	Chryseobacterium culicis	Helicobacter ganmani	Desulfovibrionaceae new genus	Fibrobacteraceae new genus	Acholeplasmataceae new genus	Bacillus ciccensis species group	Erysipelothrix new species	Turicibacter new species	Lysinibacillus spp.	Caldicoprobacter new species	Clostridiales vadin BB60 group, new genus	Clostridium spp.	Oscillospiraceae new genus 1	Oscillospiraceae new genus 2	Ruminococcaceae new genus	Alkaliphilus oremlandii	Acetobacter fabarum	Paracoccus spp.	Castellaniella spp.	Paraburkholderia heleia	Rhodocyclaceae new genus	Azoarcus spp.	Citrobacter koseri	Steroidobacter new species	Rhodanobacter spp. 2	Chujaibacter soli	Rhodanobacter spp. 1
Total OTUs	1533	3824	5426	18191	3348	1448	1060	638	6304	613	16423	2134	5157	624	4543	839	2875	1603	8950	4114	7684	4026	2454	70772	745	7819	11139	5817	26448	5237	641	6915	4763
# of samples:	2	2	3	5	4	2	1	1	1	1	7	1	6	1	3	1	3	0	4	4	3	3	2	19	1	1	6	3	10	0	1	3	3
LSoil1	721	0	0	0	0	623	0	0	0	0	0	0	0	0	0	0	0	0	0	0	0	0	0	0	0	0	0	0	0	0	0	646	862	Soil
LSoil2	0	0	0	0	0	0	0	0	0	0	0	0	0	0	0	0	0	0	0	0	0	0	0	0	0	0	0	0	0	0	0	2141	1278	Soil
LSoil3	812	0	0	0	0	825	0	0	0	0	0	0	0	0	0	0	0	0	0	0	0	0	0	0	745	0	0	0	0	0	641	4128	1898	Soil
L1FB	0	0	0	0	0	0	0	0	0	0	0	0	0	0	0	0	0	0	0	0	0	0	0	747	0	0	0	0	5566	0	0	0	0	FatBody
L3FB	0	0	0	0	0	0	0	0	0	0	0	0	0	0	0	0	0	0	0	0	0	0	0	612	0	0	0	0	941	0	0	0	0	FatBody
L5FB	0	0	0	0	0	0	0	0	0	0	0	0	867	0	0	0	0	0	0	0	0	934	0	1532	0	0	0	0	0	0	0	0	0	FatBody
L11H	0	2356	0	0	626	0	0	0	0	613	0	0	0	0	0	0	0	0	0	1245	0	0	0	1465	0	0	0	0	0	0	0	0	0	Hindgut
L11M	0	0	0	0	0	0	0	0	0	0	927	0	0	0	1058	0	0	0	0	0	0	0	0	17433	0	0	0	0	0	0	0	0	0	Midgut
L12H	0	1468	0	0	0	0	0	0	0	0	0	0	0	0	0	0	0	0	0	1024	0	0	0	1968	0	0	757	0	0	0	0	0	0	Hindgut
L12M	0	0	0	0	0	0	0	0	0	0	0	0	864	0	0	0	0	0	0	0	0	0	0	4491	0	0	0	0	0	0	0	0	0	Midgut
L13H	0	0	0	0	0	0	0	0	0	0	0	0	0	0	0	0	0	0	2460	0	0	0	0	0	0	0	0	2293	0	0	0	0	0	Hindgut
L13M	0	0	0	0	0	0	0	0	0	0	3108	0	0	0	971	0	0	0	0	0	0	0	0	7211	0	0	0	0	0	0	0	0	0	Midgut
L14H	0	0	0	0	0	0	0	0	0	0	0	0	0	0	0	0	0	0	5142	0	0	0	0	0	0	0	0	0	0	0	0	0	0	Hindgut
L14M	0	0	0	0	0	0	0	0	0	0	0	0	0	624	2514	0	0	0	0	0	0	0	0	0	0	0	0	984	0	0	0	0	0	Midgut
L15M	0	0	0	0	0	0	0	0	0	0	0	0	838	0	0	0	0	0	0	0	0	0	0	2538	0	0	687	0	0	0	0	0	0	Midgut
L17M	0	0	0	0	0	0	0	0	0	0	0	0	666	0	0	0	0	0	0	0	0	0	0	1472	0	0	0	0	0	0	0	0	0	Midgut
L18H	0	0	0	0	0	0	0	0	0	0	0	0	0	0	0	0	0	0	0	0	3376	0	0	878	0	0	854	0	0	0	0	0	0	Hindgut
L18M	0	0	0	0	0	0	0	0	0	0	2696	0	814	0	0	0	0	0	0	0	0	0	0	1368	0	0	0	0	0	0	0	0	0	Midgut
L19H	0	0	0	0	0	0	0	0	0	0	0	0	0	0	0	0	0	0	0	1212	3317	0	0	877	0	0	0	0	0	0	0	0	0	Hindgut
L19M	0	0	0	0	0	0	0	0	0	0	0	0	0	0	0	0	0	0	0	0	991	0	0	1563	0	0	0	2540	1844	0	0	0	0	Midgut
L21H	0	0	0	0	990	0	0	0	0	0	0	0	0	0	0	0	0	0	725	0	0	0	0	852	0	0	0	0	0	0	0	0	0	Hindgut
L21M	0	0	0	0	0	0	0	0	0	0	1550	0	0	0	0	0	0	0	0	0	0	0	0	7606	0	0	0	0	0	0	0	0	0	Midgut
L22H	0	0	0	0	698	0	0	0	0	0	0	0	0	0	0	0	0	0	0	633	0	0	0	925	0	0	0	0	0	0	0	0	0	Hindgut
L22M	0	0	0	0	0	0	0	0	0	0	4280	0	0	0	0	0	0	0	0	0	0	0	0	12765	0	0	0	0	0	0	0	0	0	Midgut
L3H	0	0	1482	2646	0	0	0	0	3305	0	0	0	0	0	0	0	1264	0	623	0	0	0	0	0	0	0	2485	0	0	0	0	0	0	Hindgut
L3M	0	0	0	1394	0	0	0	0	0	0	1854	0	0	0	0	0	0	0	0	0	0	1764	0	0	0	0	0	0	10866	0	0	0	0	Midgut
L4H	0	0	3306	2040	0	0	0	0	0	0	0	0	0	0	0	0	0	0	0	0	0	0	0	0	0	0	5666	0	1694	0	0	0	0	Hindgut
L4M	0	0	0	0	0	0	0	0	0	0	0	0	0	0	0	839	0	0	0	0	0	0	0	0	0	0	690	0	1738	0	0	0	0	Midgut
L5H	0	0	0	0	1034	0	0	0	0	0	0	0	0	0	0	0	850	0	0	0	0	0	0	0	0	0	0	0	890	0	0	0	0	Hindgut
L5M	0	0	638	5163	0	0	0	638	0	0	0	0	0	0	0	0	761	0	0	0	0	0	1593	0	0	0	0	0	1340	0	0	0	0	Midgut
L6M	0	0	0	0	0	0	0	0	0	0	2008	0	0	0	0	0	0	0	0	0	0	0	861	0	0	714	0	0	926	0	0	0	0	Midgut
L0M	0	0	0	2160	0	0	1060	0	0	0	0	2134	1108	0	0	0	0	0	0	0	0	1328	0	2447	0	0	0	0	643	0	0	0	0	Midgut
