# Supplementary material for: Culturing-Enriched Metabarcoding Analysis of the Oryctes rhinoceros Gut Microbiome
Source: Insects. 2020 Nov 11;11(11):782. doi: 10.3390/insects11110782 (PMC7696363; doi:10.3390/insects11110782)
Supplement: Supplementary file 1 [file insects-11-00782-s001.zip › SuppT1.xlsx]

## Sheet: Sheet1
Primer	Target	Sequence (5'-3')	Source
27-F	16S - Bacteria	AGAGTTTGATCMTGGCTCAG	Lane et al. 1991
1492-R	16S - Bacteria	CGGTTACCTTGTTACGACTT	Lane et al. 1991
ITS1-F	ITS - Fungi	CTTGGTCATTTAGAGGAAGTAA	Op De Beeck et al. 2014
ITS5-F	ITS - Fungi	GGAAGTAAAAGTCGTAACAAGG	Fell et al. 2000
ITS4-R	ITS - Fungi	TCCTCCGCTTATTGATATGC	Op De Beeck et al. 2014
NL1-F	D1/D2 - Fungi	GCATATCAATAAGCGGAGGAAAAG	Lachance et al. 2003
NL4-R	D1/D2 - Fungi	GGTCCGTGTTTCAAGACGG	Lachance et al. 2003
LR0R-F	D1/D2 - Fungi	ACCCGCTGAACTTAAGC	Groenewald et al. 2011
LR5-R	D1/D2 - Fungi	TCCTGAGGGAAACTTCG	Groenewald et al. 2011
1a-F	18S - Fungi	AACCTGGTTGATCCTGCCAGT	Wang et al. 2014
564-R	18S - Fungi	GGCACCAGACTTGCCCTC	Wang et al. 2014
